# Supplementary material for: Structural and Optical Properties of New 2-Phenylamino-5-nitro-4-methylopyridine and 2-Phenylamino-5-nitro-6-methylpyridine Isomers
Source: Int J Mol Sci. 2025 Nov 27;26(23):11522. doi: 10.3390/ijms262311522 (PMC12692667; doi:10.3390/ijms262311522)
Supplement: Supplementary file 1 [file ijms-26-11522-s001.zip]

Archive with 1 entries (1 files):
- ijms-3979550-supplementary.pdf
